# Supplementary material for: Nursing of Pike-Perch (Sander lucioperca) in Recirculating Aquaculture System (RAS) Provides Growth Advantage in Juvenile Growth Phase
Source: Animals (Basel). 2023 Jan 19;13(3):347. doi: 10.3390/ani13030347 (PMC9913090; doi:10.3390/ani13030347)
Supplement: Supplementary file 1 [file animals-13-00347-s001.zip]

Archive with 1 entries (1 files):
- animals-2074429-supplementary.pdf
